# Supplementary material for: New Benzamides as Multi-Targeted Compounds: A Study on Synthesis, AChE and BACE1 Inhibitory Activity and Molecular Docking
Source: Int J Mol Sci. 2023 Oct 4;24(19):14901. doi: 10.3390/ijms241914901 (PMC10573752; doi:10.3390/ijms241914901)
Supplement: Supplementary file 1 [file ijms-24-14901-s001.zip]

Archive with 2 entries (2 files):
- Supporting_NMR_spectra.pdf
- Table S1 and S2.pdf
